# Supplementary material for: The Effect of Carbamazepine on Performance, Carcass Value, Hematological and Biochemical Blood Parameters, and Detection of Carbamazepine and Its Metabolites in Tissues, Internal Organs, and Body Fluids in Growing Rabbits
Source: Animals (Basel). 2023 Jun 20;13(12):2041. doi: 10.3390/ani13122041 (PMC10295208; doi:10.3390/ani13122041)
Supplement: Supplementary file 1 [file animals-13-02041-s001.zip]

Archive with 1 entries (1 files):
- animals-2419694-supplementary.pdf
